# Supplementary material for: Selection signature analysis and genome-wide divergence of South African Merino breeds from their founders
Source: Front Genet. 2023 Jan 4;13:932272. doi: 10.3389/fgene.2022.932272 (PMC9847500; doi:10.3389/fgene.2022.932272)
Supplement: Supplementary file 1 [file Table1.XLSX]

## Sheet: IHS
Supplementary table 1. |iHS| based selection sweep regions in Afrino, Dohne Merino and Meatmaster sheep breeds.
Method	Breeds	OAR	SNP start (Mbp)	SNP end (Mbp)
|iHS|	Afrino	1	119.6	121.4
|iHS|	Afrino	1	185.8	187.2
|iHS|	Afrino	1	192.7	194
|iHS|	Afrino	1	194.6	195.6
|iHS|	Afrino	2	167.5	168.6
|iHS|	Afrino	3	114.5	116.4
|iHS|	Afrino	4	16.1	17.5
|iHS|	Afrino	6	63.4	64.4
|iHS|	Afrino	6	100.4	102.3
|iHS|	Afrino	8	47.4	49.3
|iHS|	Afrino	13	46.5	48
|iHS|	Afrino	19	46.7	48.1
|iHS|	Dohne Merino	1	5.3	6.9
|iHS|	Dohne Merino	1	119.6	121.5
|iHS|	Dohne Merino	1	123.5	125.3
|iHS|	Dohne Merino	1	136.7	138.1
|iHS|	Dohne Merino	1	168.6	170.1
|iHS|	Dohne Merino	1	243	244.1
|iHS|	Dohne Merino	2	65.2	67
|iHS|	Dohne Merino	2	156.6	157
|iHS|	Dohne Merino	3	138.7	140.5
|iHS|	Dohne Merino	3	148.2	149.7
|iHS|	Dohne Merino	3	169.8	171.5
|iHS|	Dohne Merino	3	217.4	218.6
|iHS|	Dohne Merino	4	62.5	63.5
|iHS|	Dohne Merino	5	23.8	25.1
|iHS|	Dohne Merino	5	39.8	41.3
|iHS|	Dohne Merino	6	26.1	27.5
|iHS|	Dohne Merino	6	93.5	95.2
|iHS|	Dohne Merino	8	48.7	51.8
|iHS|	Dohne Merino	9	34.2	36.1
|iHS|	Dohne Merino	10	40.5	42.2
|iHS|	Dohne Merino	10	61.4	63.3
|iHS|	Dohne Merino	10	70.1	71.8
|iHS|	Dohne Merino	12	37.7	39.6
|iHS|	Dohne Merino	12	43.8	45.5
|iHS|	Dohne Merino	13	49.1	50.9
|iHS|	Dohne Merino	15	54.4	56
|iHS|	Dohne Merino	16	43.9	45.8
|iHS|	Dohne Merino	19	25.8	27.3
|iHS|	Dohne Merino	19	46.5	48.1
|iHS|	Meatmaster	1	234.4	236.3
|iHS|	Meatmaster	2	62	63.3
|iHS|	Meatmaster	3	151.9	153.3
|iHS|	Meatmaster	9	31.8	32.8

## Sheet: RSB
Supplementary table 2. Rsb based selection sweep regions for Afrino, Dohne Merino and Meatmaster sheep breeds versus their presumed ancestors.
Method	Breeds	OAR	SNP start (MBps)	SNP end (MBps)
Rsb	Afrino vs Merino	1	222.5	224.6
Rsb	Afrino vs RDA	1	227.4	228.6
Rsb	Afrino vs RDA	1	242.7	244.8
Rsb	Afrino vs RDA	2	107.9	109.5
Rsb	Afrino vs RDA	3	73.2	74.3
Rsb	Afrino vs RDA	6	32.3	35.5
Rsb	Afrino vs RDA	6	41.9	43.9
Rsb	Afrino vs RDA	10	38.6	42.2
Rsb	Afrino vs RDA	13	36.7	38.6
Rsb	Afrino vs RDA	22	21.4	23.6
Rsb	Afrino vs SA Mutton Merino	1	191.3	194.7
Rsb	Afrino vs SA Mutton Merino	1	195.9	201.5
Rsb	Afrino vs SA Mutton Merino	10	57.6	59.4
Rsb	Afrino vs SA Mutton Merino	10	59.6	64.2
Rsb	Afrino vs SA Mutton Merino	10	64.9	72.2
Rsb	Afrino vs SA Mutton Merino	11	28.6	31.3
Rsb	Dohne Merino vs Merino	1	212.1	216
Rsb	Dohne Merino vs Merino	1	233.1	236.5
Rsb	Dohne Merino vs Merino	1	265.6	267.5
Rsb	Dohne Merino vs Merino	1	268.5	269.9
Rsb	Dohne Merino vs Merino	3	46.8	55.3
Rsb	Dohne Merino vs Merino	10	28.6	30.3
Rsb	Dohne Merino vs Merino	10	79.4	81.7
Rsb	Dohne Merino vs Merino	11	32.5	34.4
Rsb	Dohne Merino vs SA Merino	3	15.4	17.2
Rsb	Dohne Merino vs SA Merino	11	24.6	26.5
Rsb	Dohne Merino vs SA Mutton Merino	1	191.3	194.7
Rsb	Dohne Merino vs SA Mutton Merino	1	195.9	201.5
Rsb	Dohne Merino vs SA Mutton Merino	10	57.6	59.4
Rsb	Dohne Merino vs SA Mutton Merino	10	59.6	64.2
Rsb	Dohne Merino vs SA Mutton Merino	10	64.9	72.5
Rsb	Dohne Merino vs SA Mutton Merino	11	28.6	31.3
Rsb	Meatmaster vs Damara	10	67.3	69.4
Rsb	Meatmaster vs Merino	1	266	267.5
Rsb	Meatmaster vs Merino	5	36.6	38.6
Rsb	Meatmaster vs Merino	10	29.1	32.8
Rsb	Meatmaster vs Merino	10	62	63.4
Rsb	Meatmaster vs Merino	10	67.3	69.2
Rsb	Meatmaster vs Merino	10	79.6	81.5
Rsb	Meatmaster vs Merino	11	24.2	27.6
Rsb	Meatmaster vs Merino	11	28.9	33.6
Rsb	Meatmaster vs Nguni	1	265.2	266.7
Rsb	Meatmaster vs Nguni	1	267.9	269.6
Rsb	Meatmaster vs Nguni	10	27.4	29.3
Rsb	Meatmaster vs Nguni	10	30.6	32.5
Rsb	Meatmaster vs Nguni	10	47.8	49.3
Rsb	Meatmaster vs Nguni	14	27	28.1
Rsb	Meatmaster vs Nguni	19	41.2	43.6
Rsb	Meatmaster vs Nguni	19	44.2	48.8
Rsb	Meatmaster vs SAMM	10	67.3	69.4

## Sheet: XP-EHH
Supplementary table 3. XP-EHH based Selection sweep regions for Afrino, Dohne Merino and Meatmaster sheep breeds versus their presumed ancestors.
Method	Breed	OAR	SNP start (MBps)	SNP end (MBps)
XP-EHH	Afrino vs Merino	1	218.9	220.7
XP-EHH	Afrino vs Merino	1	232.9	236.6
XP-EHH	Afrino vs Merino	1	241.3	243.2
XP-EHH	Afrino vs Merino	1	265.6	267.9
XP-EHH	Afrino vs Merino	1	269.1	271
XP-EHH	Afrino vs Merino	2	7.5	10.5
XP-EHH	Afrino vs Merino	2	11	12.9
XP-EHH	Afrino vs Merino	2	13.8	15.8
XP-EHH	Afrino vs Merino	2	130.9	133.1
XP-EHH	Afrino vs Merino	3	62.7	64.6
XP-EHH	Afrino vs Merino	6	30.1	31.9
XP-EHH	Afrino vs Merino	6	32.2	34.3
XP-EHH	Afrino vs Merino	10	28.4	30.3
XP-EHH	Afrino vs Merino	10	34.5	36.5
XP-EHH	Afrino vs Merino	10	40	42.3
XP-EHH	Afrino vs Merino	10	56.2	58.1
XP-EHH	Afrino vs Merino	10	61.8	64
XP-EHH	Afrino vs Merino	10	65.9	70.5
XP-EHH	Afrino vs Merino	10	79.3	81.5
XP-EHH	Afrino vs Merino	11	30	34.6
XP-EHH	Afrino vs Merino	11	35.5	38.2
XP-EHH	Afrino vs Merino	12	28.3	30.4
XP-EHH	Afrino vs Merino	12	32.2	34.3
XP-EHH	Afrino vs Merino	13	37.3	40.3
XP-EHH	Afrino vs Merino	13	41	43.4
XP-EHH	Afrino vs RDA	6	33.5	37.5
XP-EHH	Afrino vs RDA	6	41.8	43.9
XP-EHH	Afrino vs RDA	10	38.4	42.9
XP-EHH	Afrino vs RDA	10	67.4	72.1
XP-EHH	Afrino vs RDA	13	37.5	39.4
XP-EHH	Afrino vs SA Mutton Merino	2	24.2	26
XP-EHH	Afrino vs SA Mutton Merino	10	38.4	41
XP-EHH	Afrino vs SA Mutton Merino	10	43.5	45.4
XP-EHH	Dohne Merino vs Merino	2	6.2	12.9
XP-EHH	Dohne Merino vs Merino	2	130.9	134.6
XP-EHH	Dohne Merino vs Merino	1	212.1	214.3
XP-EHH	Dohne Merino vs Merino	1	221.1	222.9
XP-EHH	Dohne Merino vs Merino	1	232.9	239.1
XP-EHH	Dohne Merino vs Merino	1	240.5	243.3
XP-EHH	Dohne Merino vs Merino	1	265.6	267.9
XP-EHH	Dohne Merino vs Merino	1	268.1	270.4
XP-EHH	Dohne Merino vs Merino	3	45.9	55.2
XP-EHH	Dohne Merino vs Merino	3	57.4	59.3
XP-EHH	Dohne Merino vs Merino	6	32.3	34.9
XP-EHH	Dohne Merino vs Merino	6	36.3	38.4
XP-EHH	Dohne Merino vs Merino	6	44.1	46.5
XP-EHH	Dohne Merino vs Merino	7	91	93
XP-EHH	Dohne Merino vs Merino	8	48.8	51.7
XP-EHH	Dohne Merino vs Merino	10	28.4	30.5
XP-EHH	Dohne Merino vs Merino	10	70.2	72.1
XP-EHH	Dohne Merino vs Merino	10	78.7	81.7
XP-EHH	Dohne Merino vs Merino	11	32.3	38.2
XP-EHH	Dohne Merino vs Merino	12	73.1	78.1
XP-EHH	Dohne Merino vs Merino	17	52.5	54.4
XP-EHH	Dohne Merino vs Merino	23	26.9	28.7
XP-EHH	Dohne Merino vs SA Merino	2	145.9	147.8
XP-EHH	Dohne Merino vs SA Merino	3	15.3	19.3
XP-EHH	Dohne Merino vs SA Merino	10	14.5	16.5
XP-EHH	Dohne Merino vs SA Merino	10	59.7	64.2
XP-EHH	Dohne Merino vs SA Merino	10	66.5	69.4
XP-EHH	Dohne Merino vs SA Merino	17	17.1	19
XP-EHH	Dohne Merino vs SA Merino	11	21.5	26.5
XP-EHH	Dohne Merino vs SA Merino	16	33.5	35.4
XP-EHH	Dohne Merino vs SA Merino	19	21.7	23.6
XP-EHH	Dohne Merino vs SA Merino	19	23.7	25.6
XP-EHH	Dohne Merino vs SA Merino	19	25.7	27.8
XP-EHH	Dohne Merino vs SA Merino	20	19.6	21.5
XP-EHH	Dohne Merino vs SA Mutton Merino	10	39.1	41
XP-EHH	Dohne Merino vs SA Mutton Merino	10	57.5	59.4
XP-EHH	Dohne Merino vs SA Mutton Merino	10	59.6	72.9
XP-EHH	Dohne Merino vs SA Mutton Merino	11	25.9	27.8
XP-EHH	Dohne Merino vs SA Mutton Merino	11	28.8	30.9
XP-EHH	Meatmaster vs Damara	6	36.6	38.5
XP-EHH	Meatmaster vs Damara	7	37.2	39.1
XP-EHH	Meatmaster vs Damara	10	37	41
XP-EHH	Meatmaster vs Damara	10	42.5	44.6
XP-EHH	Meatmaster vs Damara	10	45.5	50
XP-EHH	Meatmaster vs Damara	10	63.5	65.4
XP-EHH	Meatmaster vs Damara	10	65.9	72.1
XP-EHH	Meatmaster vs Damara	10	78.6	80.5
XP-EHH	Meatmaster vs Merino	1	233.4	239.3
XP-EHH	Meatmaster vs Merino	1	283	285
XP-EHH	Meatmaster vs Merino	2	7.5	10.5
XP-EHH	Meatmaster vs Merino	3	53.4	55.2
XP-EHH	Meatmaster vs Merino	6	53.5	55.4
XP-EHH	Meatmaster vs Merino	10	27.2	32.9
XP-EHH	Meatmaster vs Merino	10	39.9	42.3
XP-EHH	Meatmaster vs Merino	10	47.2	52.9
XP-EHH	Meatmaster vs Merino	10	79.4	81.6
XP-EHH	Meatmaster vs Merino	11	25.5	34.4
XP-EHH	Meatmaster vs Nguni	1	263.4	268
XP-EHH	Meatmaster vs Nguni	1	268.4	270.4
XP-EHH	Meatmaster vs Nguni	1	271.4	273.6
XP-EHH	Meatmaster vs Nguni	1	280.3	285.3
XP-EHH	Meatmaster vs Nguni	6	41.3	43.2
XP-EHH	Meatmaster vs Nguni	9	31	32.9
XP-EHH	Meatmaster vs Nguni	9	38.8	40.7
XP-EHH	Meatmaster vs Nguni	10	26.4	33.6
XP-EHH	Meatmaster vs Nguni	10	46.6	51.1
XP-EHH	Meatmaster vs Nguni	14	21.7	24.1
XP-EHH	Meatmaster vs Nguni	14	26	30.9
XP-EHH	Meatmaster vs Nguni	19	41.2	43.6
XP-EHH	Meatmaster vs Nguni	19	44	48.9
XP-EHH	Meatmaster vs SAMM	10	37	41
XP-EHH	Meatmaster vs SAMM	10	42.4	47.4
XP-EHH	Meatmaster vs SAMM	10	47.8	51.1
XP-EHH	Meatmaster vs SAMM	10	63.6	65.4
XP-EHH	Meatmaster vs SAMM	10	66.8	70.6

## Sheet: HAPFLK
Supplementary table 4. HAPFLK based selection sweep regions in Afrino, Dohne Merino and Meatmaster sheep breeds.
Method	OAR	SNP start (Mbp)	SNP end (Mbp)
HAPFLK	1	278.707	279.036
HAPFLK	5	49.9752	51.6137
HAPFLK	5	80.686	85.506
HAPFLK	10	65.9433	69.7722
HAPFLK	13	36.5218	47.1114
HAPFLK	13	47.1644	53.7485
HAPFLK	25	7.64812	7.88684
